# Supplementary material for: Quercetin Regulates Key Components of the Cellular Microenvironment during Early Hepatocarcinogenesis
Source: Antioxidants (Basel). 2022 Feb 11;11(2):358. doi: 10.3390/antiox11020358 (PMC8868318; doi:10.3390/antiox11020358)
Supplement: Supplementary file 1 [file antioxidants-11-00358-s001.zip]

Archive with 1 entries (1 files):
- antioxidants-1553360-supplementary.pdf
